# Supplementary material for: Lactobacillus amylovorus Alleviates Escherichia coli-Induced Growth Retardation and Intestinal Dysfunction in Weaning Piglets
Source: Animals (Basel). 2026 Jul 13;16(14):2165. doi: 10.3390/ani16142165 (PMC13405008; doi:10.3390/ani16142165)
Supplement: Supplementary file 1 [file animals-16-02165-s001.zip]

Archive with 1 entries (1 files):
- animals-4394460-supplementary.pdf
